# Supplementary material for: Family-effects in the epigenomic response of red blood cells to a challenge test in the European sea bass (Dicentrarchus labrax, L.)
Source: BMC Genomics. 2021 Feb 9;22:111. doi: 10.1186/s12864-021-07420-9 (PMC7871408; doi:10.1186/s12864-021-07420-9)
Supplement: Supplementary file 1 — Additional file 1. [file 12864_2021_7420_MOESM1_ESM.xlsx]

## Sheet: Feuil1
Family	Challenge period	sample ID	Total number of raw reads	Total number of clean reads	Bisulfite conversion efficiency (%)	Mapping (%)	Multiple mapping (%)	Unique mapping (%)	CpG methylation (%)	CHG methylation (%)	CHH methylation (%)	NCBI GEO/SRA ID (metadata)
A	Pre-challenge	T0_A17	4,534,248	4,532,824	99.96	74.9	1.4	73.5	77.4	8.4	8.3	HR184_A17
B	Pre-challenge	T0_B5	16,319,237	16,314,759	99.97	73.0	1.6	71.4	76.8	9.2	8.6	HR54_B5
B	Pre-challenge	T0_B19	5,828,370	5,826,400	99.97	74.8	1.5	73.3	77.1	10.0	9.7	HR100_B19
C	Pre-challenge	T0_C3	4,944,546	4,943,221	99.97	74.9	1.4	73.5	78.1	8.8	8.5	LR29_C3
D	Pre-challenge	T0_D18	4,548,296	4,546,897	99.97	73.2	1.3	71.9	79.4	9.7	9.2	LR130_D18
E	Pre-challenge	T0_E8	5,381,552	5,379,763	99.97	74.5	1.5	73.0	78.1	10.9	10.6	HR81_E8
E	Pre-challenge	T0_E14	2,752,856	2,751,718	99.96	77.1	1.5	75.6	78.5	9.3	8.8	HR145_E14
F	Pre-challenge	T0_F10	4,150,434	4,148,925	99.96	75.7	1.6	74.1	78.1	11.2	11.2	LR111_F10
F	Pre-challenge	T0_F13	6,697,372	6,695,766	99.97	76.1	1.5	74.6	77.9	10.0	9.5	LR150_F13
G	Pre-challenge	T0_G8	6,191,627	6,189,304	99.96	75.0	1.4	73.6	78.2	9.6	9.1	LR86_G8
G	Pre-challenge	T0_G14	5,082,878	5,081,575	99.97	77.3	1.5	75.8	77.6	9.5	8.7	LR171_G14
H	Pre-challenge	T0_H3	7,520,922	7,519,199	99.98	73.6	1.5	72.1	77.3	9.1	8.5	LR27_H3
H	Pre-challenge	T0_H16	6,141,360	6,139,694	99.97	73.4	1.5	71.9	77.2	9.3	8.7	HR191_H16
H	Pre-challenge	T0_H18	5,563,758	5,562,517	99.98	76.2	1.4	74.8	77.8	10.2	9.7	HR70_H18
I	Pre-challenge	T0_I19	3,537,714	3,536,581	99.97	76.9	1.5	75.4	77.1	10.1	9.7	HR163_I19
J	Pre-challenge	T0_J12	3,703,005	3,701,992	99.97	76.6	1.4	75.2	77.9	9.3	9.1	HR126_J12
J	Pre-challenge	T0_J14	4,971,867	4,970,246	99.97	76.1	1.5	74.6	77.5	9.8	9.7	HR141_J14
K	Pre-challenge	T0_K16	13,693,807	13,690,711	99.98	68.3	1.5	66.8	76.9	10.0	9.3	HR178_K16
K	Pre-challenge	T0_K18	4,094,282	4,092,998	99.97	76.2	1.5	74.7	78.0	9.9	9.5	LR20_K18
L	Pre-challenge	T0_L7	5,889,046	5,887,021	99.97	74.4	1.5	72.9	77.4	9.3	10.7	HR74_L7
L	Pre-challenge	T0_L15	5,575,566	5,574,094	99.97	72.6	1.4	71.2	77.8	9.4	8.9	HR169_L15
O	Pre-challenge	T0_O3	5,773,987	5,772,144	99.97	75.2	1.4	73.8	78.4	9.7	9.3	HR22_O3
O	Pre-challenge	T0_O10	3,727,483	3,726,511	99.97	77.0	1.5	75.5	77.4	9.6	9.0	HR102_O10
O	Pre-challenge	T0_O13	4,454,935	4,453,594	99.97	76.1	1.2	74.9	77.8	9.4	8.9	HR144_O13
P	Pre-challenge	T0_P3	2,698,997	2,698,420	99.98	77.0	1.3	75.7	77.9	9.5	9.1	LR38_P3
P	Pre-challenge	T0_P5	5,794,940	5,793,372	99.97	74.3	1.4	72.9	78.1	9.1	8.6	LR42_P5
P	Pre-challenge	T0_P7	5,512,821	5,510,824	99.96	76.9	1.4	75.5	78.4	9.2	8.9	HR68_P7
P	Pre-challenge	T0_P9	5,303,350	5,302,253	99.98	76.0	1.4	74.6	78.0	9.0	8.5	LR94_P9
P	Pre-challenge	T0_P11	4,346,593	4,345,219	99.97	75.8	1.4	74.4	78.3	9.2	8.9	LR110_P11
R	Pre-challenge	T0_R1	2,671,068	2,670,144	99.97	77.0	1.3	75.7	78.7	9.3	8.6	LR16_R1
R	Pre-challenge	T0_R8	5,289,049	5,286,985	99.96	75.3	1.4	73.9	77.4	9.7	9.2	LR87_R8
R	Pre-challenge	T0_R10	4,519,302	4,517,920	99.97	76.4	1.4	75.0	78.3	9.7	9.2	LR117_R10
R	Pre-challenge	T0_R11	2,754,256	2,753,510	99.97	74.3	1.5	72.8	77.7	9.4	8.4	LR128_R11
R	Pre-challenge	T0_R19	4,758,873	4,757,767	99.98	75.8	1.3	74.6	77.5	9.5	9.0	HR188_R19
S	Pre-challenge	T0_S2	3,831,132	3,829,877	99.97	74.6	1.4	73.2	78.0	9.9	9.5	LR21_S2
T	Pre-challenge	T0_T5	4,803,832	4,802,711	99.98	75.1	1.5	73.6	77.1	9.3	9.1	HR72_T5
T	Pre-challenge	T0_T19	7,228,362	7,226,064	99.97	74.4	1.4	73.0	78.4	9.1	8.5	LR48_T19
	PRE-CHALLENGE AVERAGES		5,421,398	5,419,825	99.97	75.2	1.4	73.8	77.8	9.6	9.2
B	Post-challenge	T4_B5	6,067,433	6,065,265	99.97	75.8	1.6	74.2	78.3	9.4	8.9	HR1334_B5
C	Post-challenge	T4_C3	4,799,409	4,797,654	99.96	73.0	1.5	71.5	79.3	10.4	9.9	LR1312_C3
C	Post-challenge	T4_C19	2,860,763	2,860,109	99.98	75.0	1.5	73.5	78.9	9.9	9.1	HR1237_C19
E	Post-challenge	T4_E2	5,501,583	5,499,786	99.97	74.7	1.4	73.3	78.8	9.5	8.8	HR1128_E2
E	Post-challenge	T4_E6	5,379,129	5,377,563	99.97	72.6	1.5	71.1	78.3	9.3	8.9	HR1161_E6
E	Post-challenge	T4_E13	3,120,074	3,119,263	99.97	75.0	1.5	73.5	80.0	9.6	9.2	HR1238_E13
F	Post-challenge	T4_F2	4,998,423	4,977,378	99.58	77.6	1.5	76.1	77.4	9.9	9.4	LR1129_F2
G	Post-challenge	T4_G5	4,651,014	4,649,854	99.98	74.1	1.5	72.6	78.3	9.6	8.9	LR1156_G5
G	Post-challenge	T4_G7	3,266,624	3,265,243	99.96	72.0	1.6	70.4	79.8	11.6	11.0	LR1188_G7
G	Post-challenge	T4_G9	3,587,347	3,586,046	99.96	75.3	1.5	73.8	78.7	9.2	8.6	LR1194_G9
G	Post-challenge	T4_G10	5,312,196	5,310,634	99.97	73.7	1.5	72.2	78.5	9.3	8.6	LR1214_G10
G	Post-challenge	T4_G12	4,988,761	4,987,249	99.97	75.6	1.5	74.1	78.8	9.6	8.9	LR1235_G12
H	Post-challenge	T4_H9	5,568,152	5,566,321	99.97	72.0	1.4	70.6	77.0	8.9	8.3	HR1202_H9
H	Post-challenge	T4_H17	5,278,230	5,276,521	99.97	67.2	1.4	65.8	79.1	9.8	9.1	HR1274_H17
H	Post-challenge	T4_H19	2,285,371	2,284,915	99.98	74.8	1.4	73.4	80.4	11.1	10.6	HR1244_H19
I	Post-challenge	T4_I17	3,698,762	3,697,691	99.97	72.8	1.5	71.3	79.0	9.8	9.1	HR1281_I17
J	Post-challenge	T4_J9	6,413,558	6,411,678	99.97	73.5	1.5	72.0	78.3	9.2	8.9	HR1203_J9
K	Post-challenge	T4_K4	5,111,828	5,110,142	99.97	73.4	1.4	72.0	78.4	8.5	8.2	HR1166_K4
K	Post-challenge	T4_K10	4,715,445	4,714,520	99.98	72.8	1.4	71.4	78.9	10.2	9.7	HR1216_K10
L	Post-challenge	T4_L6	7,791,723	7,789,336	99.97	73.6	1.5	72.1	79.1	9.6	9.1	HR1157_L6
M	Post-challenge	T4_M13	5,828,376	5,826,392	99.97	75.4	1.5	73.9	78.7	9.8	9.3	LR1245_M13
M	Post-challenge	T4_M17	4,395,896	2,753,510	62.63	74.3	1.5	72.8	78.8	12.0	11.8	LR1284_M17
M	Post-challenge	T4_M18	4,349,542	4,348,598	99.98	75.7	1.4	74.3	76.2	9.6	9.0	LR1200_M18
M	Post-challenge	T4_M19	3,089,815	3,088,869	99.97	71.9	1.7	70.2	78.1	11.9	11.8	LR1266_M19
N	Post-challenge	T4_N18	8,046,862	8,045,020	99.98	72.1	1.4	70.7	78.1	9.0	8.5	HR1174_N18
O	Post-challenge	T4_O3	4,113,058	4,112,132	99.98	76.2	1.4	74.8	79.0	9.8	9.4	HR1322_O3
O	Post-challenge	T4_O6	6,770,006	6,768,176	99.97	72.1	1.5	70.6	79.0	8.8	8.1	HR1164_O6
O	Post-challenge	T4_O8	5,562,386	5,560,318	99.96	72.2	1.5	70.7	77.8	9.1	8.6	HR1187_O8
O	Post-challenge	T4_O17	2,518,628	2,517,678	99.96	68.1	1.5	67.6	79.7	10.8	10.1	HR1290_O17
P	Post-challenge	T4_P2	5,250,094	5,248,402	99.97	77.3	1.5	75.8	78.2	9.6	9.0	LR1130_P2
R	Post-challenge	T4_R1	4,718,936	4,546,897	96.36	73.3	1.4	71.9	79.4	9.7	9.2	LR1308_R1
R	Post-challenge	T4_R2	6,781,836	6,779,805	99.97	75.2	1.5	73.7	78.4	10.7	10.6	LR1127_R2
R	Post-challenge	T4_R3	5,598,646	5,596,826	99.97	76.9	1.4	75.4	78.1	10.0	9.6	LR1145_R3
R	Post-challenge	T4_R14	2,629,402	2,628,664	99.97	75.4	1.4	73.9	77.5	9.4	9.2	LR1270_R14
S	Post-challenge	T4_S14	8,745,712	8,743,420	99.97	66.4	1.4	65.0	78.1	9.7	9.1	LR1269_S14
S	Post-challenge	T4_S19	5,221,902	5,220,896	99.98	71.9	1.4	70.5	78.1	10.0	9.7	LR1273_S19
T	Post-challenge	T4_T18	5,427,346	5,425,169	99.96	76.6	1.4	75.2	78.0	9.5	8.8	LR1133_T18
	POST-CHALLENGE AVERAGES		4,984,980	4,933,998	98.97	73.7	1.5	72.2	78.6	9.8	9.3
	GRAND AVERAGES		5,203,189	5,176,912	99.49	74.5	1.5	73.0	78.2	9.7	9.3
