# Supplementary material for: Family-effects in the epigenomic response of red blood cells to a challenge test in the European sea bass (Dicentrarchus labrax, L.)
Source: BMC Genomics. 2021 Feb 9;22:111. doi: 10.1186/s12864-021-07420-9 (PMC7871408; doi:10.1186/s12864-021-07420-9)
Supplement: Supplementary file 3 — Additional file 3. [file 12864_2021_7420_MOESM3_ESM.xls]

## Sheet: Sea bass DMC_stress
chr	Ensembl LG	strand	qvalue	meth.diff	D. labrax name	ID	description	Ensembl ID	Ensembl best BLASTP hit		type	comment	Context
LG1A	HG916837.1	+	0	-21,40	DLAgn_00094580	FOXJ3	forkhead box protein J3	ENSDLAG00005001757	ENSONIG00000003923	prediction	gene	Intron 2	AGCGA
LG1A	HG916837.1	+	0	-21,67	-	-	-	-	-	-	-	-	TCCCCGCCCA
LG1A	HG916837.1	+	0	-15,51	-	-	-	-	-	-	-	-	TGGGGCGCCGGT
LG3	HG916843.1	+	1,54E-95	18,14	DLAgn_00141440	ABLIM2	actin binding LIM protein family -- member 2	ENSDLAG00005020689	ENSSAUG00010021184	prediction	gene	Intron 13	TGCGA
LG4	HG916844.1	+	1,08E-84	16,41	DLAgn_00145290	CELA3b	proproteinase E-like (elastase 2)	ENSDLAG00005010611	ENSSAUG00010016581	annotation		Intron 6	AGCGT
LG4	HG916844.1	+	0	21,38	DLAgn_00146200	NCBP2	nuclear cap-binding protein subunit 2	ENSDLAG00005011806	ENSSAUG00010026196		intergenic	3,4 Kb downstream from Stop codon of NCBP2	TGCCGGCGT
LG5	HG916845.1	+	3,67E-265	21,91	DLAgn_00159160	CILP	cartilage intermediate layer protein 1	ENSDLAG00005021196	ENSSAUG00010009743	annotation	exon	Antisense strand of the 6th exon of CILP	AGGCCCCCGGCGCCA
LG5	HG916845.1	+	8,93E-89	16,64	DLAgn_00159900	GRPT1	growth hormone regulated TBC protein 1	ENSDLAG00005008131	ENSSAUG00010000477	prediction	gene	Intron 5	ACGAT
LG6	HG916846.1	+	6,44E-245	20,44	DLAgn_00164450	GLG1a	golgi glycoprotein 1	ENSDLAG00005015126	ENSSAUG00010004416	annotation	gene	Intron 11	ACCGGCGGT
LG6	HG916846.1	+	0	-21,01	DLAgn_00166360	GDPGP1	gdp-d-glucose phosphorylase 1	ENSDLAG00005012853	ENSGACG00000011544	annotation	exon	Sense strand of the unique exon of GDPGP1	TGCGT
LG6	HG916846.1	+	0	-18,98	DLAgn_00172370	KBTBD13	kelch repeat and btb domain-containing protein 13-like	GENSCAN00000000694.1	ENSSAUG00010025503	annotation	intergenic	1548 bp downstream from Stop codon of KBTD13	ACGA
LG6	HG916846.1	+	0	-18,18	-	-	-	-	-	-	-	1564 bp downstream from Stop codon of KBTD13	ACGCCCT
LG6	HG916846.1	+	0	-16,12	-	-	-	-	-	-	-	1637 bp downstream from Stop codon of KBTD13	AGCGT
LG8	HG916848.1	+	2,77E-247	22,52	DLAgn_00186250	BTPF	nucleosome-remodeling factor subunit bptf	ENSDLAG00005022359	ENSGACG00000018507	annotation	exon	Antisense strand of the 22rd exon of BTPF	AGCCGGCGT
LG10	HG916827.1	+	2,44E-79	15,44	DLAgn_00005890	PBX1	pre-B-cell leukemia homeobox 1	ENSDLAG00005001146	ENSONIG00000016342	prediction	gene	Intron 2	TCCGCCGGGA
LG10	HG916827.1	+	6,98E-125	21,55	DLAgn_00006210	ADCY1	adenylate cyclase 1 (brain)	ENSDLAG00005021214	ENSSAUG00010023411	prediction	gene	Intron 5	AGCCGGCGA
LG11	HG916828.1	+	0	27,70	DLAgn_00016970	MMNR2	multimerin 2a Precursor Elastin Microfibril Interface Located Elastin Microfibril Interfacer	ENSDLAG00005016074	ENSGACG00000010976	prediction	gene	Intron 1	TCCGCCGGA
LG12	HG916829.1	+	0	22,32	DLAgn_00019700	FBXO33	F-box protein 33	ENSDLAG00005023418	ENSSAUG00010019997		intergenic	31 Kb upstream from Start codon of FBXO33	TCGCA
LG12	HG916829.1	+	1,23E-128	20,01	DLAgn_00025280	SASH1A	sam and sh3 domain-containing protein 1-like	ENSDLAG00005024022	ENSSAUG00010014829		intergenic	909 bp upstream from Start codon of SASH1A	ACCGGCGGA
LG14	HG916831.1	+	1,48E-53	15,74	DLAgn_00037440	COL4A5	collagen type IV alpha 5 chain	GENSCAN00000026853.1	ENSGACG00000018775		intergenic	16,5 Kb upstream from Start codon of COL4A5	AGCCCCCCCCCCGGGCA
LG14	HG916831.1	+	0	42,05	DLAgn_00037440	COL4A5	collagen type IV alpha 5 chain	GENSCAN00000026876.1	ENSGACG00000018775		gene	Intron 1	ACCGGCGCT
LG14	HG916831.1	+	0	22,46	DLAgn_00038760	ROBO3	roundabout homolog 2-like	ENSDLAG00005004660	ENSONIG00000015781		intergenic	Either in the first intron of ROBO3 or 7,5 Kb upstream from an alternative Start codon	AGCCGGCGCT
LG14	HG916831.1	+	5,22E-212	17,93	DLAgn_00044110	CLDN4	claudin 4	ENSDLAG00005025064	ENSSAUG00010001497	annotation	exon	Antisense strand of the unique exon of CLDN4	ACGCCGGA
LG14	HG916831.1	+	1,25E-155	27,48	DLAgn_00046110	TMEM132E	transmembrane protein 132e	ENSDLAG00005017647	ENSSAUG00010009888	annotation	exon	Sense strand of the 3rd or 4th exon, depending on the start codon use	TCCGGCGCCA
LG16	HG916833.1	+	2,78E-168	26,24	DLAgn_00063590	CSMD3a	CUB and Sushi multiple domains 3a	ENSDLAG00005021022 ; ENSDLAG00005020899	ENSONIG00000007185		gene	7,5 Kb downstream from Stop codon of CSMD3a.	TCGCCGGA
LG16	HG916833.1	+	9,78E-92	17,12	DLAgn_00063770	TRMT11	tRNA methyltransferase 11 homolog	GENSCAN00000018878.1	ENSONIG00000007218		intergenic	51 Kb downstream from Stop codon of TRMT11	ACCGGCGT
LG16	HG916833.1	+	8,81E-215	17,80	DLAgn_00064610	FURIN	S.aurata : neuroendocrine convertase 2-like. O.niloticus : furin-like protease kpc-1	ENSDLAG00005008764	ENSONIG00000039779	prediction	gene	Intron 9	TCGCCGGGCA
LG16	HG916833.1	+	0	17,76	DLAgn_00064820	SPIRE1b	protein spire homolog 1-like	ENSDLAG00005014169	ENSSAUG00010009998	prediction	gene	Intron 2	TGCGCCCA
LG17	HG916834.1	+	1,91E-82	18,84	DLAgn_00073160 ; DLAgn_00073170	PLG (sense); SLC22A2 (antisense)	Plasminogen (sense) / Solute carrier family 22 member 2-like (antisense)	ENSDLAG00005008261 ; ENSDLAG00005010035	ENSSAUG00010009060 ; ENSSAUG00010007350	annotation	exon / 3'UTR	Sense strand of the 19th exon (last) of PLG ; Antisense strand of 11th intron (last) of SLC22A2	ACCCGGCGT
LG17	HG916834.1	+	1,28E-231	19,86	DLAgn_00073770	RRM2	ribonucleotide reductase regulatory subunit M2	ENSDLAG00005000306	ENSSAUG00010003210	annotation	exon	Sense strand of the 7th exon of RRM2	TGGGCGA
LG20	HG916840.1	+	2,76E-207	15,01	DLAgn_00114460	TNKSb	tankyrase, TRF1-interacting ankyrin-related ADP-ribose polymerase b	ENSDLAG00005009305	ENSSAUG00010005654	annotation	exon	Sens strand of the "13rd" exon of TNKSb (CDS truncated)	TGGCCGGT
LG20	HG916840.1	+	1,34E-115	15,35	DLAgn_00114810	LRRTM4L2	leucine-rich repeat transmembrane neuronal protein 4-like	ENSDLAG00005012717	ENSSAUG00010019636	annotation	exon	Sens strand of the unique exon of LRRTM4L2	ACCCGGCGGT
LG20	HG916840.1	+	3,78E-68	15.32	DLAgn_00116160 ; DLAgn_00116150	FICD (sense) ; SART3 (antisense)	Adenosine monophosphate-protein transferase ficd-like (sense) / Spliceosome associated factor 3, U4/U6 recycling protein (antisense)	ENSDLAG00005013491 ; ENSDLAG00005013524	ENSSAUG00010016861 ; ENSSAUG00010016902	annotation	exon	Sens strand of the 2nd exon of FICD ; Antisense strand of 3'UTR of SART3	ACCGGCGGGT
LG20	HG916840.1	+	1,02E-88	18,04	DLAgn_00121270		Coding region of a truncated Non LTR Retrotransposable Element (RTE) RET-1_AFC	GENSCAN00000028066.1			repeat region	2,3Kb upstream from Start codon of DLAgn_00121270	TGCCGCCGGGT
LG20	HG916840.1	+	0	35,61	DLAgn_00122640	BMP3	Bone morphogenetic protein 3	ENSDLAG00005009397	ENSSAUG00010021110	prediction	gene	Intron 2 (last)	TCCGGCGA
LG20	HG916840.1	+	0	15,40	DLAgn_00124110	ZMAT4	zinc finger matrin-type 4b	ENSDLAG00005023417			gene	Intron 1	AGCGCGT
LG22-25	HG916841.1	+	7,62E-96	16,89	DLAgn_00125750	NOL4LB	nucleolar protein 4-like b	ENSDLAG00005003700	ENSSAUG00010027285	prediction	gene	Intron 1	TCCGCCGGT
LG22-25	HG916841.1	+	3,26E-99	15,05	DLAgn_00132500	CCDC30	coiled-coil domain containing protein 30 like	ENSDLAG00005005840	ENSSAUG00010019423	prediction	gene	Intron 19	TCGCCCA
LG24	HG916842.1	+	2,81E-43	-15,63	DLAgn_00136190	GLI2	zinc finger protein gli2-like	ENSDLAG00005019511	ENSGACG00000001547	annotation	exon	Second exon of GLI2	ACGA
LG24	HG916842.1	+	2,87E-112	16,47	DLAgn_00136980	LRRC3	leucine rich repeat containing 3	ENSDLAG00005026015	ENSSAUG00010025253		intergenic	241 bp upstream Start codon of LRRC3	TCGCA
LG24	HG916842.1	+	0	30,68	DLAgn_00137190	UNC80	Protein unc-80 homolog isoform 2	ENSDLAG00005026247	ENSSAUG00010017973	annotation	exon	Sense strand of 3' UTR of UNC80	ACCGGCGGGGCGA
LG24	HG916842.1	+	0	15,42	DLAgn_00137560	CHN1	N-chimaerin	ENSDLAG00005008916	ENSSAUG00010022436	prediction	gene	Intron 6	TCCGGCA
LG24	HG916842.1	+	9,47E-204	17,08	DLAgn_00139980	PTGFRN	prostaglandin f2 receptor negative regulator	ENSDLAG00005026019	ENSSAUG00010008760	annotation	exon	Sense strand of the 4th exon of PTGFRN	TCCGGCGA
LGx	HG916850.1	+	4,18E-251	19,94	DLAgn_00209310	MYF5	myogenic factor 5	ENSDLAG00005022213	ENSSAUG00010020150	annotation	exon	Antisense strand of the 2nd exon of MYF5	TCAGCCGCCGGCGCT
LGx	HG916850.1	+	4,52E-204	23,46	DLAgn_00209760	CELF2	cugbp elav-like family member 2	ENSDLAG00005025094	ENSSAUG00010022688		gene	Intron 1	TCGCCGGGT
UN	HG916851.1	+	1,61E-152	16,29	DLAgn_00218300	PRKCQ	protein kinase c theta type	ENSDLAG00005007512	ENSSAUG00010020355		intergenic	13,6 Kb upstream from Start codon of PRKCQ (6,9Kb from first base of 5'UTR)	ACGCCGGGCGCT
UN	HG916851.1	+	1,09E-120	16,34	DLAgn_00220000	PTPRB	protein tyrosine phosphatase receptor type B	ENSDLAG00005002586	ENSSAUG00010015577	annotation	exon	Sense strand of 19th exon of PTPRB	AGGCCGGCGT
UN	HG916851.1	+	6,07E-154	18,95	DLAgn_00222790	NPAS3	neuronal PAS domain-containing protein 3-like	ENSDLAG00005017227	ENSSAUG00010013408		gene	Intron 3	ACGCCGGCT
UN	HG916851.1	+	0	-21,55	DLAgn_00227120	CRTC2	CREB regulated transcription coactivator 2	ENSDLAG00005016574	ENSSAUG00010014701	prediction	gene	Intron 2	AGCCGA
UN	HG916851.1	+	6,11E-56	15,79	-	-	-	-	-	-	-	Intron 3	TCCCGCCGGGCA
UN	HG916851.1	+	4,15E-61	17,53	DLAgn_00227130	DENND4B	Denn domain-containing protein 4b	ENSDLAG00005016615	ENSSAUG00010014738	annotation	exon	Sense strand of the 8th exon of DENND4B	ACCGGCGGCCGA
UN	HG916851.1	+	1,51E-46	15,84	DLAgn_00236500	GFRA2	GDNF family receptor alpha-2	GENSCAN00000024747.1	ENSSAUG00010015612	prediction	gene	Intron 2	TGCCGGCGGGGCGA
UN	HG916851.1	+	0	46,39	DLAgn_00238280	DLG1	disks large homolog 1-like	GENSCAN00000001558.1	ENSSAUG00010004353		gene	Intron 1	ACGCCGGCACGGT
UN	HG916851.1	+	9,43E-157	26,15	DLAgn_00242570	BTR30	E3 ubiquitin-protein ligase TRIM39-like (bloodthirsty-related gene family, member 30)	ENSDLAG00005002810	ENSSAUG00010014035	annotation	exon	Sense strand of the 8th Exon of BTR30	AGCGCCGGGCGCCA
UN	HG916851.1	+	6,99E-209	-17,71	-	-	-	-	-	-	-	Sense Strand of the 8th Exon of BTR30	AGCGCCGGGCGCCA
UN	HG916851.1	+	2,11E-216	-27,49	DLAgn_00244380	GMPPB	GDP-mannose pyrophosphorylase B	GENSCAN00000032115.1	ENSSAUG00010022740	annotation	exon	Sense Strand of the 2nd Exon of GMPPB	ACCGCT
UN	HG916851.1	+	5,09E-256	20,97	DLAgn_00245980	MATR3	matrin-3	ENSDLAG00005008472	ENSSAUG00010004915	annotation	exon	Antisense Strand of the 1st exon of MATR3	ACCGGCGGA
