# Supplementary material for: Family-effects in the epigenomic response of red blood cells to a challenge test in the European sea bass (Dicentrarchus labrax, L.)
Source: BMC Genomics. 2021 Feb 9;22:111. doi: 10.1186/s12864-021-07420-9 (PMC7871408; doi:10.1186/s12864-021-07420-9)
Supplement: Supplementary file 5 — Additional file 5. [file 12864_2021_7420_MOESM5_ESM.xlsx]

## Sheet: adapter_sequences
Additional file 5 => Adapter sequences used in this study.
X = methylated cytosine, C = non methylated cytosines.
Non methylated cytosines are replaced during nick translation with m-dCTPs and therefore a fully methylated adapter is reconstituted
Oligo name,Sequence 5' - 3'
Msp_1.1_mC_AACT ,AXAXTXTTTXXXTAXAXGAXGXTXTTXXGATXTAAXTX
Msp_1.2_AGTT ,CGGAGTTAGATCGGAAGAGCGTCGTGTAGGGAAAGAGTGT
Msp_2.1_mC_CCAG ,AXAXTXTTTXXXTAXAXGAXGXTXTTXXGATXTXXAGX
Msp_2.2_CTGG ,CGGCTGGAGATCGGAAGAGCGTCGTGTAGGGAAAGAGTGT
Msp_3.1_mC_TTGA ,AXAXTXTTTXXXTAXAXGAXGXTXTTXXGATXTTTGAX
Msp_3.2_TCAA ,CGGTCAAAGATCGGAAGAGCGTCGTGTAGGGAAAGAGTGT
Msp_4.1_mC_GGTA ,AXAXTXTTTXXXTAXAXGAXGXTXTTXXGATXTGGTAX
Msp_4.2_TACC ,CGGTACCAGATCGGAAGAGCGTCGTGTAGGGAAAGAGTGT
Msp_5.1_mC_AACCA ,AXAXTXTTTXXXTAXAXGAXGXTXTTXXGATXTAAXXAX
Msp_5.2_TGGTT ,CGGTGGTTAGATCGGAAGAGCGTCGTGTAGGGAAAGAGTGT
Msp_6.1_mC_CCACG,AXAXTXTTTXXXTAXAXGAXGXTXTTXXGATXTXXAXGX
Msp_6.2_CGTGG,CGGCGTGGAGATCGGAAGAGCGTCGTGTAGGGAAAGAGTGT
Msp_7.1_mC_TTGTA,AXAXTXTTTXXXTAXAXGAXGXTXTTXXGATXTTTGTAX
Msp_7.2_TACAA,CGGTACAAAGATCGGAAGAGCGTCGTGTAGGGAAAGAGTGT
Msp_8.1_mC_GGTGG,AXAXTXTTTXXXTAXAXGAXGXTXTTXXGATXTGGTGGX
Msp_8.2_CCACC,CGGCCACCAGATCGGAAGAGCGTCGTGTAGGGAAAGAGTGT
Msp_9.1_mC_AATGCA,AXAXTXTTTXXXTAXAXGAXGXTXTTXXGATXTAATGXAX
Msp_9.2_TGCATT,CGGTGCATTAGATCGGAAGAGCGTCGTGTAGGGAAAGAGTGT
Msp_10.1_mC_CCGTCA,AXAXTXTTTXXXTAXAXGAXGXTXTTXXGATXTXXGTXAX
Msp_10.2_TGACGG,CGGTGACGGAGATCGGAAGAGCGTCGTGTAGGGAAAGAGTGT
Msp_11.1_mC_TTACGA,AXAXTXTTTXXXTAXAXGAXGXTXTTXXGATXTTTAXGAX
Msp_11.2_TCGTAA,CGGTCGTAAAGATCGGAAGAGCGTCGTGTAGGGAAAGAGTGT
Msp_12.1_mC_TGCACA,AXAXTXTTTXXXTAXAXGAXGXTXTTXXGATXTTGXAXAX
Msp_12.2_TGTGCA,CGGTGTGCAAGATCGGAAGAGCGTCGTGTAGGGAAAGAGTGT
SbfI_1.1_AGTT,GAGTTAGATCGGAAGAGCGGTTCAGCAGGAATGCCGAG
SbfI_1.2_mC_AACT,XTXGGXATTXXTGXTGAAXXGXTXTTXXGATXTAAXTXTGXA
SbfI_2.1_CTGG,GCTGGAGATCGGAAGAGCGGTTCAGCAGGAATGCCGAG
SbfI_2.2_mC_CCAG,XTXGGXATTXXTGXTGAAXXGXTXTTXXGATXTXXAGXTGXA
SbfI_3.1_TCAA,GTCAAAGATCGGAAGAGCGGTTCAGCAGGAATGCCGAG
SbfI_3.2_mC_TTGA,XTXGGXATTXXTGXTGAAXXGXTXTTXXGATXTTTGAXTGXA
SbfI_4.1_TACC,GTACCAGATCGGAAGAGCGGTTCAGCAGGAATGCCGAG
SbfI_4.2_mC_GGTA,XTXGGXATTXXTGXTGAAXXGXTXTTXXGATXTGGTAXTGXA
SbfI_5.1_CAAT,GCAATAGATCGGAAGAGCGGTTCAGCAGGAATGCCGAG
SbfI_5.2_mC_ATTG,XTXGGXATTXXTGXTGAAXXGXTXTTXXGATXTATTGXTGXA
SbfI_6.1_ACCG,GACCGAGATCGGAAGAGCGGTTCAGCAGGAATGCCGAG
SbfI_6.2_mC_CGGT,XTXGGXATTXXTGXTGAAXXGXTXTTXXGATXTXGGTXTGXA
SbfI_7.1_CGCA,GCGCAAGATCGGAAGAGCGGTTCAGCAGGAATGCCGAG
SbfI_7.2_mC_TGCG,XTXGGXATTXXTGXTGAAXXGXTXTTXXGATXTTGXGXTGXA
SbfI_8.1_ATAC,GATACAGATCGGAAGAGCGGTTCAGCAGGAATGCCGAG
SbfI_8.2_mC_GTAT,XTXGGXATTXXTGXTGAAXXGXTXTTXXGATXTGTATXTGXA
PCR_primer_1,AATGATACGGCGACCACCGAGATCTACACTCTTTCCCTACACGACGCTCTTCCGATCT
PCR_primer_2,CAAGCAGAAGACGGCATACGAGATCGGTCTCGGCATTCCTGCTGAACCGCTCTTCCGATCT
